# Supplementary material for: Identification and quantification of the molecular species of bilirubin BDG, BMG and UCB by LC‒MS/MS in hyperbilirubinemic human serum
Source: PLoS One. 2024 Nov 19;19(11):e0313044. doi: 10.1371/journal.pone.0313044 (PMC11575834; doi:10.1371/journal.pone.0313044)
Supplement: S1 Dataset — (XLSX) [file pone.0313044.s003.xlsx]

## Sheet: LINEARITY
UCB									BMG HIGHER								BMG LOW RANGE
LINEARITY									LINEARITY								LINEARITY
COMPLETE CURVE (MEAN VALUE OVER 3 DAYS)									3.84	7.62	15.25	30.5	61.01	122.02			0.89	1.78	3.57	7.15	14.3	28.6
	10	20	30	40	50	60			CC1	CC2	CC3	CC4	CC5	CC6			CC1	CC2	CC3	CC4	CC5	CC6
C1	9.83	20.52	30.76	40.62	48.87	58.28			3.88	7.76	15.53	31.07	62.14	124.28			0.93	1.86	3.72	7.44	14.89	29.78
C2	9.64	21.39	30.47	41.11	47.91	56.72			4.03	8.08	16.13	42.46	62.17	122.96			0.91	1.92	3.93	7.83	13.69	24.63
C3	9.62	21.26	31.46	40.04	47.96	57.67			3.95	7.91	15.81	31.62	63.24	126.49			0.85	1.6	3.2	6.4	12.81	25.63
	9.69667	21.0567	30.8967	40.59	48.2467	57.5567	MEAN		3.95333	7.91667	15.8233	35.05	62.5167	124.577	MEAN		0.896667	1.79333	3.61667	7.22333	13.7967	26.68	MEAN
	0.115902	0.46929	0.508953	0.53563	0.540401	0.786151	DEVIATION		0.0750555	0.160104	0.300222	6.42314	0.626605	1.7836	DEVIATION		0.0416333	0.170098	0.37581	0.739211	1.04409	2.73084	DEVIATION
	1.19528	2.2287	1.64728	1.31961	1.12008	1.36587	CV		1.89854	2.02237	1.89734	18.3256	1.0023	1.43173	CV		4.64312	9.48502	10.3911	10.2337	7.56773	10.2355	CV
	96.9667	105.283	102.989	101.475	96.4933	95.9278	RECOVERY %		102.951	103.893	103.76	114.918	102.47	102.095	RECOVERY %		100.749	100.749	101.307	101.026	96.4802	93.2867	RECOVERY %
	3.03333	-5.28333	-2.98889	-1.475	3.50667	4.07222	ACCURACY		-2.95139	-3.89326	-3.75956	-14.918	-2.46954	-2.09528	ACCURACY		-0.749064	-0.749064	-1.30719	-1.02564	3.51981	6.71329	ACCURACY
b (slope)	9.4447								COMPLETE CURVE (MEAN VALUE OVER 3 DAYS)								COMPLETE CURVE (MEAN VALUE OVER 3 DAYS)
intercept	1.6176								LINEARITY								LINEARITY
r	0.998299									HIGHER								LOWER
r²	0.9966								CC1	3.95333							CC1	0.898
	MEAN								CC2	7.92							CC2	1.79333
CC1	9.69667								CC3	15.8233							CC3	3.61667
CC2	21.0567								CC4	35.05							CC4	7.22333
CC3	30.8967								CC5	62.5167							CC5	13.7967
CC4	40.59								CC6	124.577							CC6	26.68
CC5	48.2467
CC6	57.5567								b (slope)	0.9845							b (slope)	0.949
									intercept	0.9373							intercept	0.2825
									r	0.9993							r	0.91433
									r²	0.9989							r²	0.995

## Sheet: INTRADAY
	UCB						BMG
	REPRODUCIBILITY			n=12			REPRODUCIBILITY		HIGH RANGE
	LLQ	LQC	MQC	HQC			LLQ	LQC	MQC	HQC
	10 µM	15 µm	35 µM	45 µM			3.84375	5.92	22.87	91.51
	10.711	14.182	35.535	44.709			µM	µM	µM	µM
	10.155	17.135	35.552	48.382			3.88	6.972	21.377	89.325
	9.645	15.246	35.509	46.154			4.03	6.298	21.534	89.195
	9.524	15.162	31.999	40.316			3.95	5.843	22.001	92.478
	10.102	15.216	36.078	48.148			3.74	6.147	21.789	89.147
	9.646	14.881	36.548	42.74			4.02	6.059	23.014	95.987
	9.392	13.002	36.906	41.602			3.45	5.978	22.789	91.875
	9.946	14.904	35.063	40.224			3.845	6.21617	22.084	91.3345	MEAN
	10.038	16.313	31.486	45.177			0.220975	0.40086	0.67204	2.70726	DEVIATION
	9.976	14.233	33.712	45.98			5.74708	6.44867	3.04311	2.96411	CV
	9.567	17.972	36.945	46.28			-0.130208	-5.00282	3.43682	0.191782	ACCURACY
	9.766	13.832	31.132	44.919			100.13	105.003	96.5632	99.8082	RECOVERY %
	9.87233	15.1732	34.7054	44.5526	MEAN
	0.361704	1.39888	2.10544	2.77001	DEVIATION
	3.66381	9.21944	6.06659	6.2174	CV
	1.27667	-1.15444	0.841667	0.994259	ACCURACY		REPRODUCIBILITY		LOW RANGE
	98.7233	101.154	99.1583	99.0057	RECOVERY %		LLQ	LQC	MQC	HQC
							0.89375	1.39	5.58	21.5
							0.93	1.11562	6.02517	22.4081
							0.914	1.23	6.289	21.759
							0.88	1.25	5.87	22.789
							0.891	1.25	5.98	21.85
							0.905	1.41	6.21	22.74
							0.914	1.35	5.4	21.98
							0.905667	1.2676	5.96236	22.2544	MEAN
							0.0179183	0.102175	0.315295	0.453761	DEVIATION
							1.97847	8.06048	5.28809	2.03898	CV
							-1.7603	8.80551	-6.85235	-3.50863	ACCURACY
							101.76	91.1945	106.852	103.509	RECOVERY %

## Sheet: INTERDAY
	UCB						BMG						BMG
	MEAN REPEATABILITY		n=15				MEAN REPEATABILITY		HIGH RANGE				MEAN REPEATABILITY		LOW RANGE
	10	15	35	45			3.84375	5.71	22.87	91.51			LLQ	LQC	MQC	HQC
	LLQ	LQC	MQC	HQC			LLQ	LQC	MQC	HQC			0.89	1.39	5.58	21.5
DAY 1	10.0274	12.806	34.5754	44.9418			3.88	6.197	21.377	89.325			0.93	1.11562	6.02517	22.4081
DAY 2	9.7996	15.3882	35.318	41.993			4.03	6.0298	21.534	89.195			0.914	1.23	6.289	21.759
DAY 3	9.5478	14.6666	33.431	43.375			3.95	5.843	22.001	92.478			0.88	1.25	5.87	22.789
	9.7916	14.2869	34.4415	43.4366	MEAN		3.95333	6.02327	21.6373	90.3327	MEAN		0.908	1.19854	6.06139	22.3187	MEAN
	0.2399	1.33231	0.950603	1.47536	DEVIATION		0.0750555	0.17709	0.32458	1.85905	DEVIATION		0.0255343	0.0725035	0.211836	0.52079	DEVIATION
	2.45006	9.32537	2.76005	3.39659	CV		1.89854	2.94011	1.50009	2.058	CV		2.81215	6.04931	3.49484	2.33342	CV
	2.084	4.75378	1.59581	3.47422	ACCURACY		-2.95139	-5.48628	5.38988	1.28656	ACCURACY		-2.02247	13.7741	-8.62703	-3.80796	ACCURACY
	97.916	95.2462	98.4042	96.5258	RECOVERY %		102.951	105.486	94.6101	98.7134	RECOVERY %		102.022	86.2259	108.627	103.808	RECOVERY %
							REPEATABILITY		HIGH RANGE				REPEATABILITY		LOW RANGE
	REPEATABILITY DAY 1						LLQ	LQC	MQC	HQC			LLQ	LQC	MQC	HQC
	LLQ	LQC	MQC	HQC			3.84	5.92	22.87	91.51			0.89	1.39	5.58	21.5
	10.711	12.972	32.848	44.709			µM	µM	µM	µM
	10.155	12.973	33.433	45.382			3.988	6.336	22.088	90.01			0.939	1.101	5.795	22.267
	9.645	12.179	35.535	46.154			3.694	6.248	20.009	89.103			0.923	0.997	6.287	22.018
	9.524	12.981	35.552	40.316			3.977	5.991	22.019	88.861			0.928	1.251	5.994	22.939
	10.102	12.925	35.509	48.148			3.88633	6.19167	21.372	89.3247	MEAN		0.93	1.11633	6.02533	22.408	MEAN
	10.0274	12.806	34.5754	44.9418	MEAN		0.166656	0.179266	1.1809	0.605725	DEVIATION		0.00818535	0.127692	0.247492	0.476415	DEVIATION
	0.47138	0.351198	1.3262	2.88943	DEVIATION		4.28827	2.89528	5.52544	0.678116	CV		0.880145	11.4385	4.10753	2.12609	CV
	4.70092	2.74245	3.83566	6.42926	CV		-1.2066	-4.58896	6.55007	2.38808	ACCURACY		-4.49438	19.6882	-7.98088	-4.22326	ACCURACY
	-0.274	14.6267	1.21314	0.129333	ACCURACY		101.207	104.589	93.4499	97.6119	RECOVERY %		104.494	80.3118	107.981	104.223	RECOVERY %
	100.274	85.3733	98.7869	99.8707	RECOVERY %
							REPEATABILITY		HIGH RANGE				REPEATABILITY		LOW RANGE
							LLQ	LQC	MQC	HQC			LLQ	LQC	MQC	HQC
	REPEATABILITY DAY 2						3.84	5.92	22.87	91.51			0.89	1.39	5.58	21.5
	LLQ	LQC	MQC	HQC			µM	µM	µM	µM
	9.646	14.182	31.999	42.74			3.914	6.049	21.789	89.091			0.913	1.151	6.401	21.956
	9.392	17.135	36.078	41.602			4.001	5.978	21.014	87.313			0.925	1.31	6.21	21.34
	9.946	15.246	36.548	40.224			4.201	6.059	21.789	91.182			0.905	1.25	6.256	21.98
	10.038	15.162	36.906	40.224			4.03867	6.02867	21.5307	89.1953	MEAN		0.914333	1.237	6.289	21.7587	MEAN
	9.976	15.216	35.063	45.177			0.147161	0.0441626	0.447446	1.93661	DEVIATION		0.0100664	0.0802932	0.0996845	0.362774	DEVIATION
	9.7996	15.3882	35.3188	41.9934	MEAN		3.6438	0.732543	2.07818	2.1712	CV		1.10096	6.49096	1.58506	1.66726	CV
	0.273457	1.07323	1.98072	2.06806	DEVIATION		-5.17361	-1.83559	5.85629	2.52941	ACCURACY		-2.73408	11.0072	-12.7061	-1.2031	ACCURACY
	2.79049	6.97435	5.60812	4.92472	CV		105.174	101.836	94.1437	97.4706	RECOVERY %		102.734	88.9928	112.706	101.203	RECOVERY %
	2.004	-2.588	-0.910857	6.68133	ACCURACY
	97.996	102.588	100.911	93.3187	RECOVERY %		REPEATABILITY		HIGH RANGE				REPEATABILITY		LOW RANGE
							LLQ	LQC	MQC	HQC			LLQ	LQC	MQC	HQC
							3.84375	5.92	22.87	91.51			0.89	1.39	5.58	21.5
	REPEATABILITY DAY 3						µM	µM	µM	µM			0.891	1.215	6.02517	22.523
	LLQ	LQC	MQC	HQC			4.04	5.715	21.971	92.889			0.872	1.271	5.628	23.054
	9.544	14.881	31.486	39.803			3.942	6.022	22.953	91.991			0.881	1.29	5.97	22.789
	9.764	13.002	33.712	39.895			3.891	5.793	21.08	92.549			0.881333	1.25867	5.87439	22.7887	MEAN
	9.567	14.904	36.945	45.98			3.95767	5.84333	22.0013	92.4763	MEAN		0.00950438	0.0389915	0.215154	0.2655	DEVIATION
	9.766	16.313	31.132	46.28			0.0757254	0.159569	0.936868	0.453389	DEVIATION		1.07841	3.09784	3.66258	1.16505	CV
	9.098	14.233	33.881	44.919			1.91338	2.73079	4.25823	0.490275	CV		0.973783	9.44844	-5.27578	-5.9938	ACCURACY
	9.5478	14.6666	33.4312	43.3754	MEAN		-3.06424	1.29505	3.79828	-1.05599	ACCURACY		99.0262	90.5516	105.276	105.994	RECOVERY %
	0.272515	1.20123	2.32906	3.25878	DEVIATION		103.064	98.705	96.2017	101.056	RECOVERY %
	2.85421	8.19028	6.96673	7.51297	CV
	4.522	2.22267	4.48229	3.61022	ACCURACY
	95.478	97.7773	95.5177	96.3898	RECOVERY %

## Sheet: STABILITY
UCB							BMG
Stability Freeze (7d)							STABILITY -80 ºC, 60 DAYS
LQC 10 µM		HQC 45 µM					LQC 5.71 µM		HQC 91.51 µM
14.844		42.357					5.213		83.789
13.095		44.806					5.249		81.074
13.922		37.946					5.143		82.788
13.9537		41.703		MEAN			5.20167		82.5503		MEAN
0.87493		3.47645		DEVIATION			0.0539011		1.37302		DEVIATION
6.27025		8.3362		CV			1.03623		1.66325		CV
6.97556		7.32667		ACCURACY			8.90251		9.79092		ACCURACY
93.0244		92.6733		RECOVERY %			91.0975		90.2091		RECOVERY %
Stability - Room (25°C)/2 h							STABILITY	25 ºC, 2 hours, light
LQC 10 µm		MQC 35 µM		HQC 45 µM			LQC 5.71		HQC 91.51
12.659		27.217		36.819			4.258		75.369
11.868		27.649		38.178			4.782		78.489
11.857		27.542		35.615			4.621		76.053
12.128		27.4693		36.8707	MEAN		4.55367		76.637		MEAN
0.459892		0.224981		1.28228	DEVIATION		0.268411		1.63994		DEVIATION
3.79199		0.819025		3.47778	CV		5.89439		2.13988		CV
19.1467		21.5162		18.0652	ACCURACY		20.251		16.2529		ACCURACY
80.8533		78.4838		81.9348	RECOVERY %		79.749		83.7471		RECOVERY %
Stability	Autosampler (21°C)/4 h						STABILITY	21 ºC, 24 hours autosampler
LQC 10 µM		MQC 35 µM		HQC 45 µM			LQC 5.71		HQC 91.51
13.543		29.469		32.388			5.496		80.951
12.823		28.537		41.956			5.146		82.789
11.768		26.768		35.251			4.675		80.933
12.7113		28.258		36.5317	MEAN		5.10567		81.5577		MEAN
0.892753		1.37194		4.91088	DEVIATION		0.411983		1.0664		DEVIATION
7.02329		4.85506		13.4428	CV		8.06914		1.30755		CV
15.2578		19.2629		18.8185	ACCURACY		10.5838		10.8757		ACCURACY
84.7422		80.7371		81.1815	RECOVERY %		89.4162		89.1243		RECOVERY %
Freeze‒thaw (3 cycles)							Freeze‒thaw (3 cycles)
LQC 10 µM		MQC 35 µM		HQC 45 µM			LQC		HQC
9.7		25.614		34.309			5.682		89.867
8.954		24.704		36.886			5.146		88.621
9.145		20.147		42.215			4.981		87.653
9.26633		23.4883		37.8033	MEAN		5.26967		88.7137		MEAN
0.387518		2.92923		4.03204	DEVIATION		0.366497		1.10991		DEVIATION
4.182		12.471		10.6658	CV		6.95485		1.25111		CV
38.2244		32.8905		15.9926	ACCURACY		7.71162		3.05577		ACCURACY
61.7756		67.1095		84.0074	RECOVERY %		92.2884		96.9442		RECOVERY %

## Sheet: MATRIX EFFECT
UCB							BMG
SOL SAMPLES UCB				SOL SAMPLES IS			SOL SAMPLES BMG				SOL SAMPLES IS
LQC	MQC	HQC		35912572			LQC	MQC	HQC		12180.1
854681	1770478	2643219		35857147			981.868	3819.3	19986.8		11298.9
852694	1780250	2694781		35647895			894.951	3947.87	20105.3		12794.6
852740	1756523	2684136		3.58849e+07			903.658	4685.69	19627.4		11607.4
853688	1775364	2669000		35752521			962.851	4145.16	19193.7		11434.9
852717	1.76839e+06	2.68946e+06		3.57802e+07			889.987	3778.85	20065.4		12773.4
853710	1.7635e+06	2.66368e+06					909.875	4179.77	20695.3
SERUM SAMPLES UCB				SERUM SAMPLES IS			SERUM SAMPLES BMG				SERUM SAMPLES IS
LQC	MQC	HQC		255447			LQC	MQC	HQC		13888.2
531100	1220330	1553533		254962			852.985	2987.65	17621.4		14036
519091	1263279	1558547		259142			809.147	3140.02	17469.9		13790.2
524712	1254214	1548538		255204			795.984	2995.99	17105.4		13497.6
525096	1.2418e+06	1556040		257052			802.741	3115.21	16990		13679.2
521902	1.25875e+06	1.55354e+06		257294			828.126	2975.99	16746		14295.3
527906	1237272	1.55104e+06					788.995	3291.05	17986.3
NORMALISED MATRIX FACTOR (FMN)							NORMALISED MATRIX FACTOR (FMN)
LQC	MQC	HQC					LQC	MQC	HQC
87.3611	96.9019	82.6291					0.761892	0.686044	0.773221
85.6151	99.7972	81.3386					0.727818	0.640271	0.699478
84.6448	98.2232	79.3622					0.817254	0.593229	0.808589
86.4893	98.3533	81.9776					0.716963	0.646289	0.761226
85.1274	99.0026	80.3422					0.777832	0.65833	0.697649
85.9921	97.5668	80.9753					0.774827	0.703549	0.776573
85.8716	98.3075	81.1042	MEAN				0.762764	0.654619	0.752789	MEAN
0.973568	1.02332	1.16404	STANDARD DEVIATIONS				0.0365003	0.038573	0.0448342	STANDARD DEVIATIONS
1.13375	1.04094	1.43524	COEFFICIENT OF VARIATION (%)				4.78526	5.89244	5.95575	COEFFICIENT OF VARIATION (%)
